# Supplementary material for: Women with Autoimmune Thyroiditis Taking Levothyroxine During Pregnancy: Is Iodine Supplementation Needed?
Source: Nutrients. 2025 Jan 31;17(3):542. doi: 10.3390/nu17030542 (PMC11820718; doi:10.3390/nu17030542)
Supplement: Supplementary file 1 [file nutrients-17-00542-s001.zip]

Archive with 1 entries (1 files):
- nutrients-3424743-supplementary.pdf
